# Supplementary material for: Serological biomarkers in autoimmune GFAP astrocytopathy
Source: Front Immunol. 2022 Aug 2;13:957361. doi: 10.3389/fimmu.2022.957361 (PMC9378990; doi:10.3389/fimmu.2022.957361)
Supplement: Supplementary file 2 [file Table_1.xlsx]

## Sheet: Supplementary Table 1
	Table 1. The clinical characteristics of GFAP-A patients
	No	Sex	Age (years)	CSF GFAP-IgG titer	Duration	Relapse	Symptoms	Modified Rankin Scale	Other serum antibody	CSF abnormality				MRI features
										WBC count (cells/mm3)	Protein (mg/L)	Chloride (mmol/L)	Glucose
													(mmol/L)
	1	M	39	1:1000	/	/	Headache, fever, dysuria	3	Scl-70	187	2550	107	2.1	Brain:Normality Sc: C1-C5
	2	M	60	1:100	8 days	Yes	Headache, fever, vertigo, altered consciousness	5	Negative	41	1780	122.1	4.2	Brain:enhancement of bilateral basal ganglia, thalamus and leptomeningeal, brain atrophy Sc: Normality
	3	M	42	1:1000	1 month	/	Headache, fever, altered consciousness, jerk	5	NMDAR	140	1440	105.6	2.72	Brain:non-enhancing lesions of bilateral peri-ventricular Sc: Normality
	4	M	49	1:10	11 days	/	Headache, fever, altered consciousness	5	Negative	149	1087	109.8	3.04	Brain:lesions of bilateral basal ganglia with linear perivascular Sc: Normality
	5	F	69	>1:1000	3 months	Yes	Fever, altered consciousness	5	Negative	68	786	92	4.8	Brain:linear perivascular radial enhancement Sc: Normality
	6	M	35	>1:1000	10 days	No	Fever, headache, vertigo, blurred vision	2	Negative	9	392	120.4	3.3	/
	7	M	32	1:10	15 days	Yes	Fever, psychosis, diplopia, ataxia	4	NMDAR, ITRP1	5	411	123.3	5.23	/
	8	F	27	>1:1000	1 month	No	Headache, psychosis, weakness of limbs	4	Negative	257	1982	126.9	3.2	Brain:Lesions of meninges with linear perivascular Sc: T3-T4, T7-T12 Meningeal abnormality
	9	M	57	>1:1000	8 months	No	Memory deterioration, weakness of limbs, dysuria and dysporia	4	Negative	145	1781	109.5	3.5	Brain:lesions of bilateral basal ganglia,bilateral periventricular and centrum semiovale Sc: T1-T4
	10	F	52	1:1000	3 months	No	Headache, tremors, bradykinesia, psychosis	4	NMDAR, ITRP1	10	1302.9	112	3	Brain:brain swelling and lesions of white matter with radial enhancement Sc: Normality
	11	F	55	1:1000	1 months	No	vertigo, weakness of limbs, diplopia	2	Negative	24	528	121.4	3.59	Brain:fourth ventricle, cerebellum, medulla Sc: C3-T7
	12	F	37	1:32	9 years	Yes	blurred vision, fatigue, myelitis	3	AQP4	9	410	110.6	2.6	Brain:third ventricle wall, bilateral thalamus Sc: Normality
	13	M	51	1:10	11 days	No	Headache, psychosis, weakness of limbs	3	Negative	130	2680	117	1.77	Brain:abnormal signal of bilateral swollen frontal lobes, enhancement of left parietal lobe and bilateral temporal lobes Sc: Normality
	14	M	48	/	5 years	yes	/		/	/	/	/	/	/
