# Supplementary material for: Serological biomarkers in autoimmune GFAP astrocytopathy
Source: Front Immunol. 2022 Aug 2;13:957361. doi: 10.3389/fimmu.2022.957361 (PMC9378990; doi:10.3389/fimmu.2022.957361)
Supplement: Supplementary file 3 [file Table_2.xlsx]

## Sheet: supplementary Table 2
		Supplementary Table 2. The descriptions of Biological Process and KEGG pathways of the three clusters.
		Description	Count in network	Strength	FDR
		Biological Process ( Gene Ontology)
	Cluster 1	Tumor necrosis factor-mediated signaling pathway	4 of 125	1.84	0.00095
		Positive regulation of T cell activation	3 of 209	1.49	0.0477
		Regulation of T cell activation	4 of 329	1.42	0.0089
		Regulation of lymphocyte activation	5 of 445	1.39	0.0024
		Lymphocyte activation	4 of 390	1.35	0.0138
	Cluster 2	Eosinophil chemotaxis	4 of 19	2.71	2.89e-07
		Lymphocyte chemotaxis	5 of 50	2.39	1.02e-07
		Monocyte chemotaxis	4 of 43	2.36	1.86e-06
		Positive regulation of positive chemotaxis	2 of 26	2.27	0.0065
		Negative regulation of endothelial cell apoptotic process	2 of 29	2.23	0.0075
		KEGG pathways
	Cluster 1	Aathma	2 of 27	2.21	0.0085
		Malaria	2 of 46	1.98	0.0176
		Viral protein interaction with cytokine and cytokine receptor	3 of 96	1.83	0.0017
		Cytokine-cytokine receptor interaction	7 of 282	1.73	1.68e-09
	Cluster 2	Viral protein interaction with cytokine and cytokine receptor	4 of 96	2.01	1.48e-05
		Rheumatoid arthritis	2 of 85	1.76	0.0451
		Chemokine signaling pathway	4 of 186	1.72	9.81e-05
		Cytokine-cytokine receptor interaction	4 of 282	1.54	0.00033
