# Supplementary material for: Serological biomarkers in autoimmune GFAP astrocytopathy
Source: Front Immunol. 2022 Aug 2;13:957361. doi: 10.3389/fimmu.2022.957361 (PMC9378990; doi:10.3389/fimmu.2022.957361)
Supplement: Supplementary file 4 [file Table_3.xlsx]

## Sheet: supplementary table 3
	Supplementary Table 3. The descriptions of Biological Process and KEGG pathways of the four clusters.
		Description	Count in network	Strength	FDR
		Biological Process ( Gene Ontology)
	26 cytokines cluster	Activation-induced cell death of T cells	2 of 5	2.48	0.0028
		Neutrophil homeostasis	2 of 11	2.14	0.0089
		Leukocyte tethering or rolling	3 of 19	2.07	0.00035
		Eosinophil chemotaxis	3 of 19	2.07	0.00035
		T cell chemotaxis	2 of 15	2	0.0143
	9 cytokines cluster	Regulation of insulin-like growth factor receptor signaling pathway	2 of 23	2.28	0.0257
		Response to lithium ion	2 of 23	2.28	0.0257
		Positive regulation of protein autophosphorylation	2 of 28	2.19	0.0302
		Positive regulation of endothelial cell migration	3 of 103	1.8	0.0102
		Positive regulation of cell migration	5 of 522	1.32	0.003
		KEGG pathways
	26 cytokines cluster	African trypanosomiasis	4 of 36	1.92	9.05e-06
		Viral protein interaction with cytokine and cytokine receptor	8 of 96	1.8	1.16e-10
		Graft-versus-host disease	3 of 36	1.8	0.00047
		Malaria	3 of 46	1.69	0.00088
		AGE-RAGE signaling pathway in diabetic complications	6 of 98	1.66	5.57e-07
	9 cytokines cluster	Melanoma	2 of 72	1.78	0.0378
		Prostate cancer	2 of 96	1.66	0.0489
		Rap1 signaling pathway	4 of 202	1.63	0.00048
		Ras signaling pathway	3 of 226	1.46	0.0212
		MAPK signaling pathway	3 of 288	1.35	0.0286
