# Supplementary material for: Serological biomarkers in autoimmune GFAP astrocytopathy
Source: Front Immunol. 2022 Aug 2;13:957361. doi: 10.3389/fimmu.2022.957361 (PMC9378990; doi:10.3389/fimmu.2022.957361)
Supplement: Supplementary file 5 [file Table_4.xlsx]

## Sheet: supplementary table 4
	Supplementary Table 4. The descriptions of Biological Process and KEGG pathways of the 5 cytokines cluster.
		Description	Count in network	Strength	FDR
		Biological Process ( Gene Ontology)
	5 cytokines cluster	Neutrophil chemotaxis	4 of 74	2.33	1.5e-05
		Chemokine-mediated signaling pathway	4 of 80	2.29	1.5e-05
		Monocyte chemotaxis	2 of 43	2.26	0.0228
		Lymphocyte chemotaxis	2 of 50	2.19	0.0286
		Antimicrobial humoral immune response mediated by antimicrobial peptide	4 of 113	2.14	1.5e-05
		KEGG pathways
	5 cytokines cluster	IL-17 signaling pathway	4 of 92	2.23	4.55e-07
		Viral protein interaction with cytokine and cytokine receptor	4 of 96	2.21	4.55e-07
		Rheumatoid arthritis	2 of 85	1.96	0.013
		Chemokine-mediated signaling pathway	4 of 186	1.93	3.59e-06
		NF-kappa B signaling pathway	2 of 101	1.89	0.0152
